# Supplementary material for: Transcriptomic profiles in peripheral blood between women with unexplained recurrent implantation failure and recurrent miscarriage and the correlation with endometrium: A pilot study
Source: PLoS One. 2017 Dec 7;12(12):e0189159. doi: 10.1371/journal.pone.0189159 (PMC5720758; doi:10.1371/journal.pone.0189159)
Supplement: S2 Table — (XLSX) [file pone.0189159.s002.xlsx]

## Sheet: positive_KEGG
Category	Term	Count	%	PValue	Genes	List Total	Pop Hits	Pop Total	Fold Enrichment	Bonferroni	Benjamini	FDR
KEGG_PATHWAY	hsa04060:Cytokine-cytokine receptor interaction	5	2.92398	0.0791371	ENSG00000138696, ENSG00000110944, ENSG00000120659, ENSG00000184451, ENSG00000172215	50	230	6910	3.00435	0.99969	0.99969	0.598116

## Sheet: negative_KEGG
Category	Term	Count	%	PValue	Genes	List Total	Pop Hits	Pop Total	Fold Enrichment	Bonferroni	Benjamini	FDR
KEGG_PATHWAY	hsa04742:Taste transduction	4	1.67364	0.00963062	ENSG00000255374, ENSG00000212128, ENSG00000212124, ENSG00000166828	69	45	6910	8.90177	0.680795	0.680795	0.104838
KEGG_PATHWAY	hsa04740:Olfactory transduction	10	4.1841	0.0155491	ENSG00000172362, ENSG00000180658, ENSG00000176495, ENSG00000172320, ENSG00000243896, ENSG00000181616, ENSG00000172289, ENSG00000182652, ENSG00000232268, ENSG00000198601	69	399	6910	2.5099	0.842638	0.603312	0.164185
KEGG_PATHWAY	hsa04080:Neuroactive ligand-receptor interaction	7	2.92887	0.0541155	ENSG00000182687, ENSG00000172179, ENSG00000169684, ENSG00000184984, ENSG00000183729, ENSG00000180616, ENSG00000186297	69	277	6910	2.53074	0.998591	0.887893	0.470968
KEGG_PATHWAY	hsa04974:Protein digestion and absorption	4	1.67364	0.055337	ENSG00000124749, ENSG00000182871, ENSG00000134871, ENSG00000132681	69	88	6910	4.55204	0.99879	0.813504	0.478734

## Sheet: positive_GO_BP
Category	Term	Count	%	PValue	Genes	List Total	Pop Hits	Pop Total	Fold Enrichment	Bonferroni	Benjamini	FDR
GOTERM_BP_DIRECT	GO:2000346~negative regulation of hepatocyte proliferation	2	1.16959	0.0301465	ENSG00000072163, ENSG00000080618	129	4	16792	65.0853	1	1	0.364675
GOTERM_BP_DIRECT	GO:0045668~negative regulation of osteoblast differentiation	3	1.75439	0.0355566	ENSG00000198963, ENSG00000165623, ENSG00000233608	129	39	16792	10.0131	1	0.999985	0.415217
GOTERM_BP_DIRECT	GO:0048771~tissue remodeling	2	1.16959	0.052163	ENSG00000110944, ENSG00000139610	129	7	16792	37.1916	1	0.999983	0.547923
GOTERM_BP_DIRECT	GO:0007219~Notch signaling pathway	4	2.33918	0.0577529	ENSG00000105672, ENSG00000112378, ENSG00000179111, ENSG00000198523	129	115	16792	4.52767	1	0.999893	0.585862
GOTERM_BP_DIRECT	GO:0090281~negative regulation of calcium ion import	2	1.16959	0.0593911	ENSG00000249139, ENSG00000198523	129	8	16792	32.5426	1	0.999464	0.596405
GOTERM_BP_DIRECT	GO:0048511~rhythmic process	3	1.75439	0.0638166	ENSG00000122375, ENSG00000198963, ENSG00000179111	129	54	16792	7.2317	1	0.99884	0.623649
GOTERM_BP_DIRECT	GO:0007399~nervous system development	6	3.50877	0.068757	ENSG00000168314, ENSG00000164434, ENSG00000158747, ENSG00000139800, ENSG00000189184, ENSG00000204965	129	287	16792	2.72134	1	0.998086	0.652031
GOTERM_BP_DIRECT	GO:0032725~positive regulation of granulocyte macrophage colony-stimulating factor production	2	1.16959	0.0736836	ENSG00000016082, ENSG00000110944	129	10	16792	26.0341	1	0.997216	0.678336

## Sheet: positive_GO_CC
Category	Term	Count	%	PValue	Genes	List Total	Pop Hits	Pop Total	Fold Enrichment	Bonferroni	Benjamini	FDR
GOTERM_CC_DIRECT	GO:0005887~integral component of plasma membrane	20	11.6959	0.0138254	ENSG00000154721, ENSG00000138696, ENSG00000112378, ENSG00000198691, ENSG00000142484, ENSG00000204965, ENSG00000072041, ENSG00000173918, ENSG00000184451, ENSG00000172215, ENSG00000149305, ENSG00000122375, ENSG00000000003, ENSG00000136011, ENSG00000249242, ENSG00000125966, ENSG00000136928, ENSG00000125245, ENSG00000120659, ENSG00000110375	143	1415	18224	1.80128	0.834026	0.834026	0.149477
GOTERM_CC_DIRECT	GO:0031090~organelle membrane	4	2.33918	0.0305377	ENSG00000142973, ENSG00000116661, ENSG00000213759, ENSG00000197769	143	87	18224	5.85934	0.981698	0.864717	0.302793
GOTERM_CC_DIRECT	GO:0005615~extracellular space	17	9.94152	0.0599457	ENSG00000204671, ENSG00000187021, ENSG00000105852, ENSG00000173918, ENSG00000196104, ENSG00000139610, ENSG00000249139, ENSG00000172236, ENSG00000158747, ENSG00000010438, ENSG00000125571, ENSG00000165623, ENSG00000080618, ENSG00000153233, ENSG00000119147, ENSG00000120659, ENSG00000139263	143	1347	18224	1.60838	0.999656	0.929923	0.512715
GOTERM_CC_DIRECT	GO:0016021~integral component of membrane	50	29.2398	0.0629918	ENSG00000154415, ENSG00000186007, ENSG00000188000, ENSG00000138696, ENSG00000075035, ENSG00000072041, ENSG00000198523, ENSG00000172215, ENSG00000145284, ENSG00000122375, ENSG00000183780, ENSG00000142973, ENSG00000149305, ENSG00000169484, ENSG00000000003, ENSG00000118849, ENSG00000249242, ENSG00000180988, ENSG00000153233, ENSG00000125245, ENSG00000169604, ENSG00000196990, ENSG00000188501, ENSG0000…	143	5163	18224	1.23417	0.999774	0.877334	0.530765

## Sheet: positive_GO_MF
Category	Term	Count	%	PValue	Genes	List Total	Pop Hits	Pop Total	Fold Enrichment	Bonferroni	Benjamini	FDR
GOTERM_MF_DIRECT	GO:0005509~calcium ion binding	13	7.60234	0.00783382	ENSG00000214360, ENSG00000152611, ENSG00000136011, ENSG00000010438, ENSG00000078795, ENSG00000187021, ENSG00000125966, ENSG00000134757, ENSG00000189184, ENSG00000204965, ENSG00000188015, ENSG00000196104, ENSG00000163106	128	717	16881	2.39118	0.800563	0.800563	0.0942336
GOTERM_MF_DIRECT	GO:0046983~protein dimerization activity	5	2.92398	0.0267108	ENSG00000134343, ENSG00000233608, ENSG00000179111, ENSG00000120669, ENSG00000180828	128	150	16881	4.39609	0.996113	0.937656	0.28874
GOTERM_MF_DIRECT	GO:0008236~serine-type peptidase activity	3	1.75439	0.0815296	ENSG00000172236, ENSG00000010438, ENSG00000113088	128	63	16881	6.28013	1	0.997007	0.657083
GOTERM_MF_DIRECT	GO:0043565~sequence-specific DNA binding	8	4.67836	0.0961876	ENSG00000105672, ENSG00000196482, ENSG00000016082, ENSG00000198963, ENSG00000185668, ENSG00000188816, ENSG00000260027, ENSG00000180613	128	518	16881	2.0368	1	0.994389	0.719933

## Sheet: negative_GO_BP
Category	Term	Count	%	PValue	Genes	List Total	Pop Hits	Pop Total	Fold Enrichment	Bonferroni	Benjamini	FDR
GOTERM_BP_DIRECT	GO:0007601~visual perception	10	4.1841	0.000310433	ENSG00000138207, ENSG00000100234, ENSG00000175544, ENSG00000095464, ENSG00000124479, ENSG00000102001, ENSG00000182871, ENSG00000134438, ENSG00000170289, ENSG00000188937	180	201	16792	4.64124	0.221151	0.221151	0.00475845
GOTERM_BP_DIRECT	GO:0050909~sensory perception of taste	4	1.67364	0.00354979	ENSG00000255374, ENSG00000212128, ENSG00000212124, ENSG00000166828	180	29	16792	12.8674	0.942884	0.76101	0.0531656
GOTERM_BP_DIRECT	GO:0007267~cell-cell signaling	9	3.76569	0.00594567	ENSG00000164136, ENSG00000140009, ENSG00000186895, ENSG00000124479, ENSG00000275385, ENSG00000124205, ENSG00000180616, ENSG00000123999, ENSG00000176697	180	254	16792	3.30551	0.991775	0.79814	0.0875423
GOTERM_BP_DIRECT	GO:0007186~G-protein coupled receptor signaling pathway	19	7.94979	0.00756571	ENSG00000176495, ENSG00000172320, ENSG00000117114, ENSG00000255374, ENSG00000212128, ENSG00000212124, ENSG00000020181, ENSG00000232268, ENSG00000198601, ENSG00000172362, ENSG00000180658, ENSG00000146360, ENSG00000243896, ENSG00000139292, ENSG00000181616, ENSG00000275385, ENSG00000183729, ENSG00000172289, ENSG00000182652	180	899	16792	1.97162	0.997787	0.783115	0.110122
GOTERM_BP_DIRECT	GO:0048599~oocyte development	3	1.25523	0.00815903	ENSG00000188372, ENSG00000137090, ENSG00000146857	180	13	16792	21.5282	0.998633	0.732595	0.11826
GOTERM_BP_DIRECT	GO:0007268~chemical synaptic transmission	8	3.34728	0.014622	ENSG00000182687, ENSG00000169684, ENSG00000173267, ENSG00000183729, ENSG00000180616, ENSG00000065609, ENSG00000079215, ENSG00000186297	180	240	16792	3.10963	0.999993	0.861414	0.202513
GOTERM_BP_DIRECT	GO:0006898~receptor-mediated endocytosis	7	2.92887	0.0148233	ENSG00000137338, ENSG00000168077, ENSG00000146700, ENSG00000173432, ENSG00000198019, ENSG00000150337, ENSG00000177575	180	186	16792	3.51087	0.999994	0.820475	0.205013
GOTERM_BP_DIRECT	GO:0007130~synaptonemal complex assembly	3	1.25523	0.020776	ENSG00000171772, ENSG00000143452, ENSG00000198765	180	21	16792	13.327	1	0.879078	0.27569
GOTERM_BP_DIRECT	GO:0001523~retinoid metabolic process	4	1.67364	0.0273035	ENSG00000138207, ENSG00000163803, ENSG00000197580, ENSG00000076716	180	61	16792	6.1173	1	0.91593	0.346417
GOTERM_BP_DIRECT	GO:0009611~response to wounding	4	1.67364	0.0296686	ENSG00000129455, ENSG00000159184, ENSG00000079215, ENSG00000167755	180	63	16792	5.9231	1	0.911475	0.370409
GOTERM_BP_DIRECT	GO:0030574~collagen catabolic process	4	1.67364	0.0308905	ENSG00000182871, ENSG00000134871, ENSG00000143387, ENSG00000167755	180	64	16792	5.83056	1	0.899367	0.382479
GOTERM_BP_DIRECT	GO:0044267~cellular protein metabolic process	5	2.09205	0.0375523	ENSG00000167779, ENSG00000172179, ENSG00000186318, ENSG00000182752, ENSG00000173432	180	118	16792	3.95292	1	0.923285	0.44457
GOTERM_BP_DIRECT	GO:0050911~detection of chemical stimulus involved in sensory perception of smell	10	4.1841	0.0387318	ENSG00000172362, ENSG00000180658, ENSG00000176495, ENSG00000172320, ENSG00000243896, ENSG00000181616, ENSG00000172289, ENSG00000182652, ENSG00000232268, ENSG00000198601	180	425	16792	2.19503	1	0.913367	0.454936
GOTERM_BP_DIRECT	GO:0006508~proteolysis	11	4.60251	0.0419931	ENSG00000077616, ENSG00000134249, ENSG00000162438, ENSG00000186318, ENSG00000182752, ENSG00000162949, ENSG00000158525, ENSG00000129455, ENSG00000187720, ENSG00000143387, ENSG00000213886	180	500	16792	2.05236	1	0.915141	0.482663
GOTERM_BP_DIRECT	GO:0050808~synapse organization	3	1.25523	0.0480834	ENSG00000165246, ENSG00000173267, ENSG00000129455	180	33	16792	8.48081	1	0.928965	0.530946
GOTERM_BP_DIRECT	GO:0042138~meiotic DNA double-strand break formation	2	0.83682	0.052181	ENSG00000146857, ENSG00000143452	180	5	16792	37.3156	1	0.932548	0.561023
GOTERM_BP_DIRECT	GO:0060426~lung vasculature development	2	0.83682	0.0622876	ENSG00000125968, ENSG00000103241	180	6	16792	31.0963	1	0.952421	0.627679
GOTERM_BP_DIRECT	GO:0006953~acute-phase response	3	1.25523	0.0647642	ENSG00000173432, ENSG00000255071, ENSG00000177575	180	39	16792	7.17607	1	0.949936	0.642502
GOTERM_BP_DIRECT	GO:0001580~detection of chemical stimulus involved in sensory perception of bitter taste	3	1.25523	0.067709	ENSG00000255374, ENSG00000212128, ENSG00000212124	180	40	16792	6.99667	1	0.94872	0.65941
GOTERM_BP_DIRECT	GO:0007165~signal transduction	19	7.94979	0.0701516	ENSG00000175868, ENSG00000186895, ENSG00000169684, ENSG00000124479, ENSG00000115598, ENSG00000124205, ENSG00000170289, ENSG00000171388, ENSG00000232268, ENSG00000186297, ENSG00000123999, ENSG00000164136, ENSG00000167779, ENSG00000134363, ENSG00000140009, ENSG00000181616, ENSG00000175544, ENSG00000275385, ENSG00000150337	180	1161	16792	1.52669	1	0.946471	0.672864
GOTERM_BP_DIRECT	GO:0046549~retinal cone cell development	2	0.83682	0.0821804	ENSG00000175544, ENSG00000095464	180	8	16792	23.3222	1	0.962644	0.732172
GOTERM_BP_DIRECT	GO:2000344~positive regulation of acrosome reaction	2	0.83682	0.0919689	ENSG00000188372, ENSG00000163803	180	9	16792	20.7309	1	0.9707	0.772847
GOTERM_BP_DIRECT	GO:0045198~establishment of epithelial cell apical/basal polarity	2	0.83682	0.0919689	ENSG00000125878, ENSG00000103241	180	9	16792	20.7309	1	0.9707	0.772847

## Sheet: negative_GO_CC
Category	Term	Count	%	PValue	Genes	List Total	Pop Hits	Pop Total	Fold Enrichment	Bonferroni	Benjamini	FDR
GOTERM_CC_DIRECT	GO:0005576~extracellular region	40	16.7364	7.38891e-06	ENSG00000169550, ENSG00000172179, ENSG00000105131, ENSG00000180259, ENSG00000204583, ENSG00000162438, ENSG00000182871, ENSG00000256618, ENSG00000206150, ENSG00000124205, ENSG00000143387, ENSG00000177575, ENSG00000171388, ENSG00000138207, ENSG00000167779, ENSG00000188372, ENSG00000182752, ENSG00000124749, ENSG00000021852, ENSG00000117215, ENSG00000167755, ENSG00000142549, ENSG00000100234, ENSG0000…	212	1610	18224	2.13571	0.00132912	0.00132912	9.10089e-05
GOTERM_CC_DIRECT	GO:0016021~integral component of membrane	84	35.1464	0.000345032	ENSG00000173702, ENSG00000182687, ENSG00000242950, ENSG00000169684, ENSG00000203985, ENSG00000168077, ENSG00000198062, ENSG00000155052, ENSG00000137726, ENSG00000253958, ENSG00000170289, ENSG00000079215, ENSG00000172568, ENSG00000139292, ENSG00000181616, ENSG00000197753, ENSG00000188394, ENSG00000152954, ENSG00000152154, ENSG00000157992, ENSG00000124568, ENSG00000165194, ENSG00000183654, ENSG0000…	212	5163	18224	1.39857	0.0602266	0.0305809	0.00424164
GOTERM_CC_DIRECT	GO:0005615~extracellular space	30	12.5523	0.00088956	ENSG00000173702, ENSG00000166450, ENSG00000182871, ENSG00000158525, ENSG00000124205, ENSG00000143387, ENSG00000171388, ENSG00000138207, ENSG00000167779, ENSG00000114204, ENSG00000188372, ENSG00000182752, ENSG00000164106, ENSG00000021852, ENSG00000275385, ENSG00000167755, ENSG00000076716, ENSG00000100234, ENSG00000259823, ENSG00000124479, ENSG00000123838, ENSG00000118733, ENSG00000164136, ENSG0000…	212	1347	18224	1.91453	0.14802	0.0519968	0.0109022
GOTERM_CC_DIRECT	GO:0031012~extracellular matrix	9	3.76569	0.0223479	ENSG00000188372, ENSG00000100234, ENSG00000124479, ENSG00000124749, ENSG00000182871, ENSG00000134871, ENSG00000111341, ENSG00000187720, ENSG00000129038	212	296	18224	2.61372	0.982893	0.638344	0.243
GOTERM_CC_DIRECT	GO:0000795~synaptonemal complex	3	1.25523	0.0311552	ENSG00000171772, ENSG00000143452, ENSG00000198765	212	24	18224	10.7453	0.996644	0.679998	0.322847
GOTERM_CC_DIRECT	GO:0005578~proteinaceous extracellular matrix	8	3.34728	0.0365675	ENSG00000188372, ENSG00000100234, ENSG00000124749, ENSG00000182871, ENSG00000111341, ENSG00000185585, ENSG00000076716, ENSG00000188937	212	268	18224	2.56604	0.998776	0.672931	0.367997
GOTERM_CC_DIRECT	GO:0005886~plasma membrane	59	24.6862	0.0549453	ENSG00000067177, ENSG00000182687, ENSG00000242950, ENSG00000169684, ENSG00000137726, ENSG00000115598, ENSG00000253958, ENSG00000184185, ENSG00000065609, ENSG00000166828, ENSG00000079215, ENSG00000139292, ENSG00000181616, ENSG00000188394, ENSG00000124568, ENSG00000165194, ENSG00000102001, ENSG00000163803, ENSG00000198019, ENSG00000232268, ENSG00000186297, ENSG00000077616, ENSG00000188056, ENSG0000…	212	4121	18224	1.23071	0.999962	0.766174	0.50147
GOTERM_CC_DIRECT	GO:0005887~integral component of plasma membrane	24	10.0418	0.0619124	ENSG00000100191, ENSG00000124568, ENSG00000182687, ENSG00000147100, ENSG00000115598, ENSG00000184185, ENSG00000177575, ENSG00000180616, ENSG00000170289, ENSG00000166828, ENSG00000186297, ENSG00000164136, ENSG00000146360, ENSG00000165246, ENSG00000169908, ENSG00000139292, ENSG00000185933, ENSG00000186318, ENSG00000162399, ENSG00000132681, ENSG00000184984, ENSG00000183729, ENSG00000169427, ENSG0000…	212	1415	18224	1.45802	0.99999	0.762602	0.544898
GOTERM_CC_DIRECT	GO:0000801~central element	2	0.83682	0.078298	ENSG00000171772, ENSG00000198765	212	7	18224	24.5606	1	0.804201	0.633694
GOTERM_CC_DIRECT	GO:0030669~clathrin-coated endocytic vesicle membrane	3	1.25523	0.0815415	ENSG00000177182, ENSG00000198019, ENSG00000150337	212	41	18224	6.28992	1	0.783693	0.649259

## Sheet: negative_GO_MF
Category	Term	Count	%	PValue	Genes	List Total	Pop Hits	Pop Total	Fold Enrichment	Bonferroni	Benjamini	FDR
GOTERM_MF_DIRECT	GO:0004930~G-protein coupled receptor activity	18	7.53138	0.00148162	ENSG00000176495, ENSG00000172320, ENSG00000117114, ENSG00000255374, ENSG00000212128, ENSG00000212124, ENSG00000020181, ENSG00000232268, ENSG00000198601, ENSG00000172362, ENSG00000180658, ENSG00000146360, ENSG00000243896, ENSG00000139292, ENSG00000181616, ENSG00000188394, ENSG00000172289, ENSG00000182652	180	710	16881	2.37761	0.340745	0.340745	0.0194247
GOTERM_MF_DIRECT	GO:0005044~scavenger receptor activity	4	1.67364	0.0142988	ENSG00000137338, ENSG00000168077, ENSG00000146700, ENSG00000177575	180	48	16881	7.81528	0.982525	0.867806	0.173482
GOTERM_MF_DIRECT	GO:0043395~heparan sulfate proteoglycan binding	3	1.25523	0.0153022	ENSG00000134363, ENSG00000117215, ENSG00000076716	180	18	16881	15.6306	0.986874	0.764109	0.184544
GOTERM_MF_DIRECT	GO:0005179~hormone activity	5	2.09205	0.0178084	ENSG00000172179, ENSG00000124205, ENSG00000163273, ENSG00000171388, ENSG00000123999	180	94	16881	4.98848	0.993586	0.717002	0.211578
GOTERM_MF_DIRECT	GO:0042923~neuropeptide binding	3	1.25523	0.0187417	ENSG00000182687, ENSG00000183729, ENSG00000180616	180	20	16881	14.0675	0.99509	0.654678	0.221431
GOTERM_MF_DIRECT	GO:0033038~bitter taste receptor activity	3	1.25523	0.0285892	ENSG00000255374, ENSG00000212128, ENSG00000212124	180	25	16881	11.254	0.999711	0.742938	0.318689
GOTERM_MF_DIRECT	GO:0004984~olfactory receptor activity	10	4.1841	0.0405733	ENSG00000172362, ENSG00000180658, ENSG00000176495, ENSG00000172320, ENSG00000243896, ENSG00000181616, ENSG00000172289, ENSG00000182652, ENSG00000232268, ENSG00000198601	180	431	16881	2.17595	0.999991	0.810372	0.421874
GOTERM_MF_DIRECT	GO:0005549~odorant binding	4	1.67364	0.0743677	ENSG00000172362, ENSG00000176495, ENSG00000172320, ENSG00000172289	180	92	16881	4.07754	1	0.933755	0.640256
